# Supplementary material for: Enzyme Replacement Therapy for FABRY Disease: Possible Strategies to Improve Its Efficacy
Source: Int J Mol Sci. 2023 Feb 25;24(5):4548. doi: 10.3390/ijms24054548 (PMC10003632; doi:10.3390/ijms24054548)
Supplement: Supplementary file 1 [file ijms-24-04548-s001.zip]

Archive with 5 entries (5 files):
- Supplementary Figure S1.png
- Supplementary Figure S2.png
- Supplementary File S1.xlsx
- Supplementary File S2.xlsx
- Supplementary File S3.R
