# Supplementary material for: Enzyme Replacement Therapy for FABRY Disease: Possible Strategies to Improve Its Efficacy
Source: Int J Mol Sci. 2023 Feb 25;24(5):4548. doi: 10.3390/ijms24054548 (PMC10003632; doi:10.3390/ijms24054548)
Supplement: Supplementary file 1 [file ijms-24-04548-s001.zip › Supplementary File S1.xlsx]

## Sheet: Endogenous AGAL
Supplementary Table S1. Lists of endogenous AGAL, agalsidase β and agalsidase α interactors.The following information are reported in the table: protein name, gene name, UniProt code, molecular weight (kDa) and the number of peptides identified for each protein.
Protein name	Gene name	Uniprot Code	MW (kDa)	Total peptides
Alpha-actinin-1	ACTN1	P12814	103	11
Alpha-actinin-4	ACTN4	O43707	105	8
RAC-alpha serine/threonine-protein kinase	AKT1	P31749	55	8
Fructose-bisphosphate aldolase A	ALDOA	P04075	39	7
Aminopeptidase N	ANPEP	P15144	109	6
Annexin A2	ANXA2	P07355	38	15
Apolipoprotein D	APOD	P05090	21	3
Bystin	BYSL	Q13895	49	3
Caveolae-associated protein 3	CAVIN3	Q969G5	27	7
Elongation factor 1-alpha 1	EEF1A1	P68104	50	4
Glyceraldehyde-3-phosphate dehydrogenase	GAPDH	P04406	36	5
Alpha-galactosidase A	GLA	P06280	49	2
Guanine nucleotide-binding protein G(i) subunit alpha-2	GNAI2	P04899	40	5
Guanine nucleotide-binding protein G(s) subunit alpha isoforms short	GNAS	P63092	45	6
Guanine nucleotide-binding protein G(I)/G(S)/G(T) subunit beta-1	GNB1	P62873	37	5
Guanine nucleotide-binding protein G(I)/G(S)/G(T) subunit beta-2	GNB2	P62879	37	4
Guanine nucleotide-binding protein G(I)/G(S)/G(O) subunit gamma	GNG12	Q9UBI6	8	4
Gelsolin isoform 2	GSN	P06396	80	7
Endoplasmic reticulum chaperone BiP	HSPA5	P11021	72	7
Heat shock cognate 71 kDa protein	HSPA8	P11142	70	6
Stress-70 protein, mitochondrial	HSPA9	P38646	73	6
L-lactate dehydrogenase A chain	LDHA	P00338	37	7
Galectin-1	LGALS1	P09382	14	4
LIM domain only protein 7	LMO7	Q8WWI1	192	12
Methylmalonic aciduria type A protein, mitochondrial	MMAA	Q8IVH4	46	11
Myosin light polypeptide 6	MYL6	P60660	17	6
Unconventional myosin-Ib	MYO1B	O43795	132	10
Unconventional myosin-Ic	MYO1C	O00159	120	18
5'-nucleotidase	NT5E	P21589	63	10
Polyadenylate-binding protein 1	PABPC1	P11940	70	8
Phosphoglycerate kinase 1	PGK1	P00558	44	7
Pyruvate kinase PKM	PKM	P14618	58	6
Plectin	PLEC	Q15149	530	76
Serine/threonine-protein phosphatase PP1-alpha catalytic subunit	PPP1CA	P62136	37	2
DNA repair protein RAD50	RAD50	Q92878	154	15
Ankycorbin	RAI14	Q9P0K7	110	16
Protein SEC13 homolog	SEC13	P55735	35	4
Protein transport protein Sec31A	SEC31A	O94979	129	25
Serpin H1	SERPINH1	P50454	46	8
Spectrin alpha chain, non-erythrocytic 1	SPTAN1	Q13813	284	56
Spectrin beta chain, non-erythrocytic 1	SPTBN1	Q01082	274	44
Tropomodulin-3	TMOD3	Q9NYL9	39	10
E3 ubiquitin-protein ligase TRIM21	TRIM21	P19474	54	9
Pre-rRNA-processing protein TSR1 homolog	TSR1	Q2NL82	91	4
Tubulin alpha-1A chain	TUBA1A	Q71U36	50	6
Tubulin alpha-1B chain	TUBA1B	P68363	50	7
Tubulin beta chain	TUBB	P07437	49	12
Vimentin	VIM	P08670	53	51

## Sheet: Agalsidase β
Supplementary Table S1. Lists of endogenous AGAL, agalsidase β and agalsidase α interactors.The following information are reported in the table: protein name, gene name, UniProt code, molecular weight (kDa) and the number of peptides identified for each protein.
Protein name	Gene name	Uniprot Code	MW (kDa)	Total peptides
Alanine--tRNA ligase, cytoplasmic	AARS	P49588	106	7
Actin-binding LIM protein 3	ABLIM3	O94929	77	12
Actin, cytoplasmic 1	ACTB	P60709	41	8
A-kinase anchor protein 2	AKAP2	Q9Y2D5	122	5
RAC-alpha serine/threonine-protein kinase	AKT1	P31749	55	5
Annexin A4	ANXA4	P09525	35	4
AP-2 complex subunit alpha-1	AP2A1	O95782	107	5
AP-2 complex subunit beta	AP2B1	P63010	104	10
Coatomer subunit delta	ARCN1	P48444	57	10
Rho GDP-dissociation inhibitor 1	ARHGDIA	P52565	23	7
Bifunctional purine biosynthesis protein PURH	ATIC	P31939	64	5
Atlastin-3	ATL3	Q6DD88	60	4
Mitotic checkpoint protein BUB3	BUB3	O43684	37	4
Calmodulin-3	CALM3	P0DP25	16	4
Calpain-2 catalytic subunit	CAPN2	P17655	79	5
Caveolin-1	CAV1	Q03135	20	6
Caveolae-associated protein 1	CAVIN1	Q6NZI2	43	3
T-complex protein 1 subunit beta	CCT2	P78371	57	9
T-complex protein 1 subunit gamma	CCT3	P49368	60	13
T-complex protein 1 subunit zeta	CCT6A	P40227	58	5
T-complex protein 1 subunit theta	CCT8	P50990	59	6
Cofilin-1	CFL1	P23528	18	4
Cytoskeleton-associated protein 4	CKAP4	Q07065	66	8
Chloride intracellular channel protein 1	CLIC1	O00299	26	9
Cathepsin B	CTSB	P07858	37	3
Drebrin	DBN1	Q16643	71	8
Probable ATP-dependent RNA helicase DDX5	DDX5	P17844	69	4
EH domain-containing protein 2	EHD2	Q9NZN4	61	9
Eukaryotic translation initiation factor 4H	EIF4H	Q15056	25	5
Band 4.1-like protein 2	EPB41L2	O43491	112	9
S-formylglutathione hydrolase	ESD	P10768	31	4
Fermitin family homolog 2	FERMT2	Q96AC1	77	5
Four and a half LIM domains protein 1	FHL1	Q13642	33	5
Peptidyl-prolyl cis-trans isomerase FKBP10	FKBP10	Q96AY3	64	5
Fibronectin	FN1	P02751	262	14
Glucose-6-phosphate 1-dehydrogenase	G6PD	P11413	59	5
Glycine--tRNA ligase	GARS	P41250	83	4
1,4-alpha-glucan-branching enzyme	GBE1	Q04446	80	8
Rab GDP dissociation inhibitor alpha	GDI1	P31150	50	3
Alpha-galactosidase A	GLA	P06280	48	2
Golgi-associated plant pathogenesis-related protein 1	GLIPR2	Q9H4G4	17	3
Glutathione S-transferase P	GSTP1	P09211	23	5
High mobility group protein B1	HMGB1	P09429	25	8
High mobility group protein B2	HMGB2	P26583	24	5
Heterogeneous nuclear ribonucleoprotein K	HNRNPK	P61978	51	13
Isocitrate dehydrogenase [NADP], mitochondrial	IDH2	P48735	45	4
Inosine-5'-monophosphate dehydrogenase 2	IMPDH2	P12268	55	8
Far upstream element-binding protein 2	KHSRP	Q92945	73	6
Kinesin-1 heavy chain	KIF5B	P33176	109	6
Galectin-1	LGALS1	P09382	14	3
LIM domain and actin-binding protein 1	LIMA1	Q9UHB6	85	12
LIM domain only protein 7	LMO7	Q8WWI1	192	6
Protein LTV1 homolog	LTV1	Q96GA3	54	9
Myosin phosphatase Rho-interacting protein	MPRIP	Q6WCQ1	116	8
Myosin light chain 6B	MYL6B	P14649	22	4
Unconventional myosin-XVIIIa	MYO18A	Q92614	233	17
Unconventional myosin-Id	MYO1D	O94832	116	27
Unconventional myosin-VI	MYO6	Q9UM54	148	17
Nexilin	NEXN	Q0ZGT2	80	5
5'-nucleotidase	NT5E	P21589	63	4
Optineurin	OPTN	Q96CV9	65	6
Prolyl 4-hydroxylase subunit alpha-1	P4HA1	P13674	61	9
Protein/nucleic acid deglycase DJ-1	PARK7	Q99497	19	6
Poly [ADP-ribose] polymerase 4	PARP4	Q9UKK3	192	5
Protein-L-isoaspartate(D-aspartate) O-methyltransferase	PCMT1	P22061	24	4
28 kDa heat- and acid-stable phosphoprotein	PDAP1	Q13442	20	3
ATP-dependent 6-phosphofructokinase, platelet type	PFKP	Q01813	85	19
Phosphoglucomutase-1	PGM1	P36871	61	5
Membrane-associated progesterone receptor component 1	PGRMC1	O00264	21	3
D-3-phosphoglycerate dehydrogenase	PHGDH	O43175	56	6
Pyruvate kinase PKM	PKM	P14618	58	24
Plectin	PLEC	Q15149	530	28
Plastin-3	PLS3	P13797	70	10
Serine/threonine-protein phosphatase 2A 65 kDa regulatory subunit A alpha isoform	PPP2R1A	P30153	65	7
Peroxiredoxin-1	PRDX1	Q06830	22	9
Peroxiredoxin-6	PRDX6	P30041	25	4
cAMP-dependent protein kinase catalytic subunit alpha	PRKACA	P17612	40	4
Ras-related protein Rab-1A	RAB1A	P62820	22	6
Ras-related protein Rab-8A	RAB8A	P61006	23	4
Ras-related C3 botulinum toxin substrate 1	RAC1	P63000	21	4
Ankycorbin	RAI14	Q9P0K7	110	10
GTP-binding nuclear protein Ran	RAN	P62826	24	9
Reticulocalbin-1	RCN1	Q15293	38	3
40S ribosomal protein S15a	RPS15A	P62244	14	3
40S ribosomal protein S28	RPS28	P62857	7	3
40S ribosomal protein S29	RPS29	P62273	6	5
tRNA-splicing ligase RtcB homolog	RTCB	Q9Y3I0	55	4
Reticulon-3	RTN3	O95197	25	4
Protein S100-A11	s100A11	P31949	11	4
Protein S100-A4	S100A4	P26447	11	6
GTP-binding protein SAR1a	SAR1A	Q9NR31	22	3
Vesicle-trafficking protein SEC22b	SEC22B	O75396	24	5
Protein transport protein Sec23A	SEC23A	Q15436	86	5
Sorting nexin-18	SNX18	Q96RF0	68	7
Succinate--CoA ligase [ADP/GDP-forming] subunit alpha, mitochondrial	SUCLG1	P53597	36	3
Synaptopodin-2	SYNPO2	Q9UMS6	117	10
Transaldolase	TALDO1	P37837	37	12
Tight junction protein ZO-2	TJP2	Q9UDY2	133	13
Transketolase	TKT	P29401	67	13
Tensin-1	TNS1	Q9HBL0	185	5
Triosephosphate isomerase	TPI1	P60174	30	16
Tropomyosin alpha-1 chain	TPM1	P09493	32	13
TRIO and F-actin-binding protein (ISOFORMA 1)	TRIOBP	Q9H2D6	243	11
Tubulin alpha-1A chain	TUBA1A	Q71U36	50	5
Uveal autoantigen with coiled-coil domains and ankyrin repeats	UACA	Q9BZF9	161	15
Ubiquitin-60S ribosomal protein L40	UBA52	P62987	14	6
Ubiquitin carboxyl-terminal hydrolase isozyme L1	UCHL1	P09936	24	8
UDP-glucose 6-dehydrogenase	UGDH	O60701	55	6
Utrophin	UTRN	P46939	394	7
Tryptophan--tRNA ligase, cytoplasmic	WARS	P23381	53	4
WD repeat-containing protein 1	WDR1	O75083	66	18
X-ray repair cross-complementing protein 5	XRCC5	P13010	82	10

## Sheet: Agalsidase α
Supplementary Table S1. Lists of endogenous AGAL, agalsidase β and agalsidase α interactors.The following information are reported in the table: protein name, gene name, UniProt code, molecular weight (kDa) and the number of peptides identified for each protein.
Protein name	Gene name	Uniprot Code	MW (kDa)	Total peptides
Probable ATP-dependent RNA helicase DDX17	DDX17	Q92841	80	4
Actin-binding LIM protein 3	ABLIM3	O94929	77	5
Actin, cytoplasmic 1	ACTB	P60709	41	10
Alpha-actinin-1	ACTN1	P12814	103	15
Alpha-centractin	ACTR1A	P61163	42	3
Actin filament-associated protein 1	AFAP1	Q8N556	80	16
A-kinase anchor protein 2	AKAP2	Q9Y2D5	120	7
RAC-alpha serine/threonine-protein kinase	AKT1	P31749	55	12
Alpha-aminoadipic semialdehyde dehydrogenase	ALDH7A1	P49419	58	4
Annexin A11	ANXA11	P50995	54	5
Annexin A7	ANXA7	P20073	50	4
AP-2 complex subunit alpha-1	AP2A1	O95782	107	11
AP-2 complex subunit beta	AP2B1	P63010	104	14
ATP synthase subunit alpha, mitochondrial	ATP5F1A	P25705	59	8
Caldesmon	CALD1	Q05682	93	14
Calreticulin	CALR	P27797	48	8
Calnexin	CANX	P27824	71	5
Caveolae-associated protein 1	CAVIN1	Q6NZI2	43	10
T-complex protein 1 subunit beta	CCT2	P78371	57	8
T-complex protein 1 subunit theta	CCT8	P50990	59	7
Cytoskeleton-associated protein 4	CKAP4	Q07065	66	11
Death-associated protein kinase 3	DAPK3	O43293	52	3
Drebrin	DBN1	Q16643	71	10
Dihydrolipoyllysine-residue succinyltransferase component of 2-oxoglutarate dehydrogenase complex, mitochondrial	DLST	P36957	48	8
Dihydropyrimidinase-related protein 3	DPYSL3	Q14195	73	10
EH domain-containing protein 2	EHD2	Q9NZN4	61	8
Band 4.1-like protein 2	EPB41L2	O43491	112	14
Ezrin	EZR	P15311	69	12
Peptidyl-prolyl cis-trans isomerase FKBP9	FKBP9	O95302	63	5
Protein flightless-1 homolog	FLII	Q13045	144	5
Fibronectin	FN1	P02751	262	11
Fascin	FSCN1	Q16658	54	11
Glycine--tRNA ligase	GARS	P41250	83	10
1,4-alpha-glucan-branching enzyme	GBE1	Q04446	80	8
Golgi-associated plant pathogenesis-related protein 1	GLIPR2	Q9H4G4	17	3
Glutamate dehydrogenase 1, mitochondrial	GLUD1	P00367	61	12
Heterogeneous nuclear ribonucleoprotein K	HNRNPK	P61978	50	8
Heat shock protein HSP 90-beta	HSP90AB1	P08238	83	4
Interleukin enhancer-binding factor 2	ILF2	Q12905	43	6
Inosine-5'-monophosphate dehydrogenase 2	IMPDH2	P12268	55	7
Junctional protein associated with coronary artery disease	JCAD	Q9P266	148	14
Far upstream element-binding protein 2	KHSRP	Q92945	73	8
Galectin-1	LGALS1	P09382	14	3
LIM domain and actin-binding protein 1	LIMA1	Q9UHB6	85	23
LIM domain only protein 7	LMO7	Q8WWI1	153	21
Leucine-rich repeat flightless-interacting protein 2	LRRFIP2	Q9Y608	48	15
Leucine zipper protein 1	LUZP1	Q86V48	114	11
Myosin phosphatase Rho-interacting protein	MPRIP	Q6WCQ1	116	21
Major vault protein	MVP	Q14764	99	12
Unconventional myosin-XVIIIa	MYO18A	Q92614	231	7
Unconventional myosin-Ib	MYO1B	O43795	124	5
Unconventional myosin-Ic	MYO1C	O00159	119	8
Unconventional myosin-Id	MYO1D	O94832	116	34
Unconventional myosin-Ie	MYO1E	Q12965	127	10
Unconventional myosin-Va	MYO5A	Q9Y4I1	215	7
Unconventional myosin-VI	MYO6	Q9UM54	148	25
Nucleosome assembly protein 1-like 1	NAP1L1	P55209	45	4
Nucleosome assembly protein 1-like 4	NAPL1L4	Q99733	44	4
Nexilin	NEXN	Q0ZGT2	80	10
5'-nucleotidase	NT5E	P21589	63	9
Prolyl 4-hydroxylase subunit alpha-1	P4HA1	P13674	61	7
Poly [ADP-ribose] polymerase 4	PARP4	Q9UKK3	192	3
PRKC apoptosis WT1 regulator protein	PAWR	Q96IZ0	36	4
PDZ and LIM domain protein 7	PDLIM7	Q9NR12	49	14
D-3-phosphoglycerate dehydrogenase	PHGDH	O43175	56	6
Pyruvate kinase PKM	PKM	P14618	58	20
Plectin	PLEC	Q15149	514	40
Palladin	PLLD	Q8WX93	150	6
Plastin-3	PLS3	P13797	70	10
Protein phosphatase 1 regulatory subunit 12A	PPP1R12A	O14974	115	15
Phostensin	PPP1R18	Q6NYC8	67	8
Neurabin-2	PPP1R9B	Q96SB3	89	15
Serine/threonine-protein phosphatase 2A 65 kDa regulatory subunit A alpha isoform	PPP2R1A	P30153	65	6
cAMP-dependent protein kinase catalytic subunit alpha	PRKACA	P17612	40	4
cAMP-dependent protein kinase type II-alpha regulatory subunit	PRKAR2A	P13861	45	5
Ankycorbin	RAI14	Q9P0K7	106	34
Reticulocalbin-3	RCN3	Q96D15	37	3
Ribonuclease inhibitor	RNH1	P13489	49	13
RuvB-like 2	RUVBL2	Q9Y230	51	4
Protein S100-A4	S100A4	P26447	11	4
Protein transport protein Sec23A	SEC23A	Q15436	86	8
Plasminogen activator inhibitor 1 RNA-binding protein	SERBP1	Q8NC51	44	7
Beta-1-syntrophin	SNTB1	Q13884	58	3
Beta-2-syntrophin	SNTB2	Q13425	57	12
Sorting nexin-18	SNX18	Q96RF0	69	10
Synaptopodin-2	SYNPO2	Q9UMS6	117	25
Tight junction protein ZO-1	TJP1	Q07157	195	28
Tight junction protein ZO-2	TJP2	Q9UDY2	133	20
Tensin-1	TNS1	Q9HBL0	185	12
TRIO and F-actin-binding protein	TRIOBP	Q9H2D6	243	18
Tubulin alpha-1A chain	TUBA1A	Q71U36	50	6
Tubulin alpha-1B chain	TUBA1B	P68363	50	22
Elongation factor Tu, mitochondrial	TUFM	P49411	49	12
Uveal autoantigen with coiled-coil domains and ankyrin repeats	UACA	Q9BZF9	162	19
UDP-glucose 6-dehydrogenase	UGDH	O60701	55	6
Utrophin	UTRN	P46939	394	8
Vimentin	VIM	P08670	53	26
Vacuolar protein sorting-associated protein 35	VPS35	Q96QK1	91	5
Tryptophan--tRNA ligase, cytoplasmic	WARS	P23381	53	4
