# Supplementary material for: Enzyme Replacement Therapy for FABRY Disease: Possible Strategies to Improve Its Efficacy
Source: Int J Mol Sci. 2023 Feb 25;24(5):4548. doi: 10.3390/ijms24054548 (PMC10003632; doi:10.3390/ijms24054548)
Supplement: Supplementary file 1 [file ijms-24-04548-s001.zip › Supplementary File S2.xlsx]

## Sheet: Endogenous_druggable
Supplementary Table S2. Lists of endogenous AGAL, agalsidase β and agalsidase α druggable interactors and their associated drugs.The following information are reported in the table: UniProt code, protein name, gene name, DrugBank ID and common drug name.
Uniprot	Protein name	Gene Symbol	DrugBank	Common.name
P12814	Alpha-actinin-1	ACTN1	DB09130	Copper
P12814	Alpha-actinin-1	ACTN1	DB06773	Human calcitonin
P31749	RAC-alpha serine/threonine-protein kinase	AKT1	DB07585	5-(5-chloro-7H-pyrrolo[2,3-d]pyrimidin-4-yl)-4,5,6,7-tetrahydro-1H-imidazo[4,5-c]pyridine
P31749	RAC-alpha serine/threonine-protein kinase	AKT1	DB05971	Archexin
P31749	RAC-alpha serine/threonine-protein kinase	AKT1	DB01169	Arsenic trioxide
P31749	RAC-alpha serine/threonine-protein kinase	AKT1	DB00171	ATP
P31749	RAC-alpha serine/threonine-protein kinase	AKT1	DB06486	Enzastaurin
P31749	RAC-alpha serine/threonine-protein kinase	AKT1	DB01645	Genistein
P31749	RAC-alpha serine/threonine-protein kinase	AKT1	DB01863	Inositol 1,3,4,5-Tetrakisphosphate
P31749	RAC-alpha serine/threonine-protein kinase	AKT1	DB07584	N-[2-(5-methyl-4H-1,2,4-triazol-3-yl)phenyl]-7H-pyrrolo[2,3-d]pyrimidin-4-amine
P31749	RAC-alpha serine/threonine-protein kinase	AKT1	DB06641	Perifosine
P31749	RAC-alpha serine/threonine-protein kinase	AKT1	DB02709	Resveratrol
P04075	Fructose-bisphosphate aldolase A	ALDOA	DB04733	1,6-DI-O-PHOSPHONO-D-MANNITOL
P04075	Fructose-bisphosphate aldolase A	ALDOA	DB02512	1,6-Fructose Diphosphate (Linear Form)
P04075	Fructose-bisphosphate aldolase A	ALDOA	DB11638	Artenimol
P04075	Fructose-bisphosphate aldolase A	ALDOA	DB04326	Dihydroxyacetone phosphate
P04075	Fructose-bisphosphate aldolase A	ALDOA	DB08240	N-(4-CHLOROPHENYL)-3-(PHOSPHONOOXY)NAPHTHALENE-2-CARBOXAMIDE
P04075	Fructose-bisphosphate aldolase A	ALDOA	DB01593	Zinc
P04075	Fructose-bisphosphate aldolase A	ALDOA	DB14487	Zinc acetate
P04075	Fructose-bisphosphate aldolase A	ALDOA	DB14533	Zinc chloride
P04075	Fructose-bisphosphate aldolase A	ALDOA	DB14548	Zinc sulfate, unspecified form
P15144	Aminopeptidase N	ANPEP	DB00973	Ezetimibe
P15144	Aminopeptidase N	ANPEP	DB06773	Human calcitonin
P15144	Aminopeptidase N	ANPEP	DB06196	Icatibant
P15144	Aminopeptidase N	ANPEP	DB16627	Melphalan flufenamide
P07355	Annexin A2	ANXA2	DB11638	Artenimol
P07355	Annexin A2	ANXA2	DB00591	Fluocinolone acetonide
P07355	Annexin A2	ANXA2	DB06245	Lanoteplase
P07355	Annexin A2	ANXA2	DB00031	Tenecteplase
P05090	Apolipoprotein D	APOD	DB09130	Copper
P05090	Apolipoprotein D	APOD	DB11886	Infigratinib
P05090	Apolipoprotein D	APOD	DB00877	Sirolimus
P05090	Apolipoprotein D	APOD	DB00162	Vitamin A
P68104	Elongation factor 1-alpha 1	EEF1A1	DB11638	Artenimol
P68104	Elongation factor 1-alpha 1	EEF1A1	DB09130	Copper
P68104	Elongation factor 1-alpha 1	EEF1A1	DB04315	Guanosine-5'-Diphosphate
P68104	Elongation factor 1-alpha 1	EEF1A1	DB01593	Zinc
P68104	Elongation factor 1-alpha 1	EEF1A1	DB14487	Zinc acetate
P68104	Elongation factor 1-alpha 1	EEF1A1	DB14533	Zinc chloride
P68104	Elongation factor 1-alpha 1	EEF1A1	DB14548	Zinc sulfate, unspecified form
P04406	Glyceraldehyde-3-phosphate dehydrogenase	GAPDH	DB07347	4-(2-Aminoethyl)Benzenesulfonyl Fluoride
P04406	Glyceraldehyde-3-phosphate dehydrogenase	GAPDH	DB02059	Adenosine-5-Diphosphoribose
P04406	Glyceraldehyde-3-phosphate dehydrogenase	GAPDH	DB11638	Artenimol
P04406	Glyceraldehyde-3-phosphate dehydrogenase	GAPDH	DB09130	Copper
P04406	Glyceraldehyde-3-phosphate dehydrogenase	GAPDH	DB00157	NADH
P04406	Glyceraldehyde-3-phosphate dehydrogenase	GAPDH	DB03893	Thionicotinamide-Adenine-Dinucleotide
P04406	Glyceraldehyde-3-phosphate dehydrogenase	GAPDH	DB09092	Xanthinol
P06280	Alpha-galactosidase A	GLA	DB05018	Migalastat
P63092	Guanine nucleotide-binding protein G(s) subunit alpha isoforms short	GNAS	DB06843	2',5'-DIDEOXY-ADENOSINE 3'-MONOPHOSPHATE
P63092	Guanine nucleotide-binding protein G(s) subunit alpha isoforms short	GNAS	DB02587	Colforsin
P06396	Gelsolin isoform 2	GSN	DB09130	Copper
P06396	Gelsolin isoform 2	GSN	DB02621	Latrunculin A
P06396	Gelsolin isoform 2	GSN	DB01593	Zinc
P06396	Gelsolin isoform 2	GSN	DB14487	Zinc acetate
P11021	Endoplasmic reticulum chaperone BiP	HSPA5	DB00945	Acetylsalicylic acid
P11021	Endoplasmic reticulum chaperone BiP	HSPA5	DB00025	Antihemophilic factor, human recombinant
P11021	Endoplasmic reticulum chaperone BiP	HSPA5	DB09130	Copper
P11021	Endoplasmic reticulum chaperone BiP	HSPA5	DB13998	Lonoctocog alfa
P11021	Endoplasmic reticulum chaperone BiP	HSPA5	DB13999	Moroctocog alfa
P11142	Heat shock cognate 71 kDa protein	HSPA8	DB07045	(2R,3R,4S,5R)-2-[6-amino-8-[(3,4-dichlorophenyl)methylamino]purin-9-yl]-5-(hydroxymethyl)oxolane-3,4-diol
P11142	Heat shock cognate 71 kDa protein	HSPA8	DB11638	Artenimol
P11142	Heat shock cognate 71 kDa protein	HSPA8	DB09130	Copper
P11142	Heat shock cognate 71 kDa protein	HSPA8	DB01254	Dasatinib
P00338	L-lactate dehydrogenase A chain	LDHA	DB11638	Artenimol
P00338	L-lactate dehydrogenase A chain	LDHA	DB09130	Copper
P00338	L-lactate dehydrogenase A chain	LDHA	DB02483	Etheno-NAD
P00338	L-lactate dehydrogenase A chain	LDHA	DB00157	NADH
P00338	L-lactate dehydrogenase A chain	LDHA	DB02701	Nicotinamide
P00338	L-lactate dehydrogenase A chain	LDHA	DB03940	Oxamic Acid
P00338	L-lactate dehydrogenase A chain	LDHA	DB09118	Stiripentol
P09382	Galectin-1	LGALS1	DB04447	1,4-Dithiothreitol
P09382	Galectin-1	LGALS1	DB11638	Artenimol
P09382	Galectin-1	LGALS1	DB03345	Mercaptoethanol
P09382	Galectin-1	LGALS1	DB04396	Thiodigalactoside
Q8IVH4	Methylmalonic aciduria type A protein, mitochondrial	MMAA	DB00115	Cyanocobalamin
Q8IVH4	Methylmalonic aciduria type A protein, mitochondrial	MMAA	DB00200	Hydroxocobalamin
P21589	5'-nucleotidase	NT5E	DB00987	Cytarabine
P21589	5'-nucleotidase	NT5E	DB00806	Pentoxifylline
P00558	Phosphoglycerate kinase 1	PGK1	DB04510	3-phospho-D-glyceric acid
P00558	Phosphoglycerate kinase 1	PGK1	DB00787	Acyclovir
P00558	Phosphoglycerate kinase 1	PGK1	DB03909	Adenosine-5'-[Beta, Gamma-Methylene]Triphosphate
P00558	Phosphoglycerate kinase 1	PGK1	DB11638	Artenimol
P00558	Phosphoglycerate kinase 1	PGK1	DB09130	Copper
P00558	Phosphoglycerate kinase 1	PGK1	DB00709	Lamivudine
P14618	Pyruvate kinase PKM	PKM	DB07697	1-(2,3-dihydro-1,4-benzodioxin-6-ylsulfonyl)-4-[(4-methoxyphenyl)sulfonyl]piperazine
P14618	Pyruvate kinase PKM	PKM	DB07692	1-[(2,6-difluorophenyl)sulfonyl]-4-(2,3-dihydro-1,4-benzodioxin-6-ylsulfonyl)piperazine
P14618	Pyruvate kinase PKM	PKM	DB02726	2-Phosphoglycolic Acid
P14618	Pyruvate kinase PKM	PKM	DB07628	6-(2-fluorobenzyl)-2,4-dimethyl-4,6-dihydro-5H-thieno[2',3':4,5]pyrrolo[2,3-d]pyridazin-5-one
P14618	Pyruvate kinase PKM	PKM	DB00787	Acyclovir
P14618	Pyruvate kinase PKM	PKM	DB11638	Artenimol
P14618	Pyruvate kinase PKM	PKM	DB09130	Copper
P14618	Pyruvate kinase PKM	PKM	DB01733	L-Phospholactate
P14618	Pyruvate kinase PKM	PKM	DB00119	Pyruvic acid
P62136	Serine/threonine-protein phosphatase PP1-alpha catalytic subunit	PPP1CA	DB02506	2,6,8-Trimethyl-3-Amino-9-Benzyl-9-Methoxynonanoic Acid
Q01082	Spectrin beta chain, non-erythrocytic 1	SPTBN1	DB03401	1D-myo-inositol 1,4,5-trisphosphate
Q01082	Spectrin beta chain, non-erythrocytic 1	SPTBN1	DB01373	Calcium
Q71U36	Tubulin alpha-1A chain	TUBA1A	DB07574	2-MERCAPTO-N-[1,2,3,10-TETRAMETHOXY-9-OXO-5,6,7,9-TETRAHYDRO-BENZO[A]HEPTALEN-7-YL]ACETAMIDE
Q71U36	Tubulin alpha-1A chain	TUBA1A	DB00518	Albendazole
Q71U36	Tubulin alpha-1A chain	TUBA1A	DB11638	Artenimol
Q71U36	Tubulin alpha-1A chain	TUBA1A	DB15534	Colchiceine
Q71U36	Tubulin alpha-1A chain	TUBA1A	DB05147	CYT997
Q71U36	Tubulin alpha-1A chain	TUBA1A	DB01873	Epothilone D
Q71U36	Tubulin alpha-1A chain	TUBA1A	DB00643	Mebendazole
Q71U36	Tubulin alpha-1A chain	TUBA1A	DB03010	Patupilone
Q71U36	Tubulin alpha-1A chain	TUBA1A	DB12695	Phenethyl Isothiocyanate
Q71U36	Tubulin alpha-1A chain	TUBA1A	DB00570	Vinblastine
P68363	Tubulin alpha-1B chain	TUBA1B	DB07574	2-MERCAPTO-N-[1,2,3,10-TETRAMETHOXY-9-OXO-5,6,7,9-TETRAHYDRO-BENZO[A]HEPTALEN-7-YL]ACETAMIDE
P68363	Tubulin alpha-1B chain	TUBA1B	DB05147	CYT997
P68363	Tubulin alpha-1B chain	TUBA1B	DB01873	Epothilone D
P68363	Tubulin alpha-1B chain	TUBA1B	DB03010	Patupilone
P07437	Tubulin beta chain	TUBB	DB11638	Artenimol
P07437	Tubulin beta chain	TUBB	DB05284	CA4P
P07437	Tubulin beta chain	TUBB	DB15534	Colchiceine
P07437	Tubulin beta chain	TUBB	DB01394	Colchicine
P07437	Tubulin beta chain	TUBB	DB09130	Copper
P07437	Tubulin beta chain	TUBB	DB05147	CYT997
P07437	Tubulin beta chain	TUBB	DB11731	Depatuxizumab mafodotin
P07437	Tubulin beta chain	TUBB	DB01873	Epothilone D
P07437	Tubulin beta chain	TUBB	DB12334	Milataxel
P07437	Tubulin beta chain	TUBB	DB03010	Patupilone
P07437	Tubulin beta chain	TUBB	DB01179	Podofilox
P07437	Tubulin beta chain	TUBB	DB06137	Tirbanibulin
P07437	Tubulin beta chain	TUBB	DB00570	Vinblastine
P07437	Tubulin beta chain	TUBB	DB00541	Vincristine
P07437	Tubulin beta chain	TUBB	DB11641	Vinflunine
P07437	Tubulin beta chain	TUBB	DB00361	Vinorelbine
P07437	Tubulin beta chain	TUBB	DB06042	ZEN-012
P08670	Vimentin	VIM	DB11638	Artenimol
P08670	Vimentin	VIM	DB12695	Phenethyl Isothiocyanate

## Sheet: Common_to_all_druggable
Supplementary Table S2. Lists of endogenous AGAL, agalsidase β and agalsidase α druggable interactors and their associated drugs.The following information are reported in the table: UniProt code, protein name, gene name, DrugBank ID and common drug name.
Uniprot	Protein name	Gene Symbol	DrugBank	Common.name
P31749	RAC-alpha serine/threonine-protein kinase	AKT1	DB07585	5-(5-chloro-7H-pyrrolo[2,3-d]pyrimidin-4-yl)-4,5,6,7-tetrahydro-1H-imidazo[4,5-c]pyridine
P31749	RAC-alpha serine/threonine-protein kinase	AKT1	DB05971	Archexin
P31749	RAC-alpha serine/threonine-protein kinase	AKT1	DB01169	Arsenic trioxide
P31749	RAC-alpha serine/threonine-protein kinase	AKT1	DB00171	ATP
P31749	RAC-alpha serine/threonine-protein kinase	AKT1	DB06486	Enzastaurin
P31749	RAC-alpha serine/threonine-protein kinase	AKT1	DB01645	Genistein
P31749	RAC-alpha serine/threonine-protein kinase	AKT1	DB01863	Inositol 1,3,4,5-Tetrakisphosphate
P31749	RAC-alpha serine/threonine-protein kinase	AKT1	DB07584	N-[2-(5-methyl-4H-1,2,4-triazol-3-yl)phenyl]-7H-pyrrolo[2,3-d]pyrimidin-4-amine
P31749	RAC-alpha serine/threonine-protein kinase	AKT1	DB06641	Perifosine
P31749	RAC-alpha serine/threonine-protein kinase	AKT1	DB02709	Resveratrol
P09382	Galectin-1	LGALS1	DB04447	1,4-Dithiothreitol
P09382	Galectin-1	LGALS1	DB11638	Artenimol
P09382	Galectin-1	LGALS1	DB03345	Mercaptoethanol
P09382	Galectin-1	LGALS1	DB04396	Thiodigalactoside
P21589	5'-nucleotidase	NT5E	DB00987	Cytarabine
P21589	5'-nucleotidase	NT5E	DB00806	Pentoxifylline
P14618	Pyruvate kinase PKM	PKM	DB07697	1-(2,3-dihydro-1,4-benzodioxin-6-ylsulfonyl)-4-[(4-methoxyphenyl)sulfonyl]piperazine
P14618	Pyruvate kinase PKM	PKM	DB07692	1-[(2,6-difluorophenyl)sulfonyl]-4-(2,3-dihydro-1,4-benzodioxin-6-ylsulfonyl)piperazine
P14618	Pyruvate kinase PKM	PKM	DB02726	2-Phosphoglycolic Acid
P14618	Pyruvate kinase PKM	PKM	DB07628	6-(2-fluorobenzyl)-2,4-dimethyl-4,6-dihydro-5H-thieno[2',3':4,5]pyrrolo[2,3-d]pyridazin-5-one
P14618	Pyruvate kinase PKM	PKM	DB00787	Acyclovir
P14618	Pyruvate kinase PKM	PKM	DB11638	Artenimol
P14618	Pyruvate kinase PKM	PKM	DB09130	Copper
P14618	Pyruvate kinase PKM	PKM	DB01733	L-Phospholactate
P14618	Pyruvate kinase PKM	PKM	DB00119	Pyruvic acid
Q71U36	Tubulin alpha-1A chain	TUBA1A	DB07574	2-MERCAPTO-N-[1,2,3,10-TETRAMETHOXY-9-OXO-5,6,7,9-TETRAHYDRO-BENZO[A]HEPTALEN-7-YL]ACETAMIDE
Q71U36	Tubulin alpha-1A chain	TUBA1A	DB00518	Albendazole
Q71U36	Tubulin alpha-1A chain	TUBA1A	DB11638	Artenimol
Q71U36	Tubulin alpha-1A chain	TUBA1A	DB15534	Colchiceine
Q71U36	Tubulin alpha-1A chain	TUBA1A	DB05147	CYT997
Q71U36	Tubulin alpha-1A chain	TUBA1A	DB01873	Epothilone D
Q71U36	Tubulin alpha-1A chain	TUBA1A	DB00643	Mebendazole
Q71U36	Tubulin alpha-1A chain	TUBA1A	DB03010	Patupilone
Q71U36	Tubulin alpha-1A chain	TUBA1A	DB12695	Phenethyl Isothiocyanate
Q71U36	Tubulin alpha-1A chain	TUBA1A	DB00570	Vinblastine

## Sheet: Agalsidase_β_α_druggable
Supplementary Table S2. Lists of endogenous AGAL, agalsidase β and agalsidase α druggable interactors and their associated drugs.The following information are reported in the table: UniProt code, protein name, gene name, DrugBank ID and common drug name.
Uniprot	Protein name	Gene Symbol	DrugBank	Common.name
P60709	Actin, cytoplasmic 1	ACTB	DB12695	Phenethyl Isothiocyanate
P60709	Actin, cytoplasmic 1	ACTB	DB04216	Quercetin
P02751	Fibronectin	FN1	DB06245	Lanoteplase
P02751	Fibronectin	FN1	DB08888	Ocriplasmin
P02751	Fibronectin	FN1	DB01593	Zinc
P02751	Fibronectin	FN1	DB14487	Zinc acetate
P02751	Fibronectin	FN1	DB14533	Zinc chloride
P02751	Fibronectin	FN1	DB14548	Zinc sulfate, unspecified form
P41250	Glycine--tRNA ligase	GARS	DB00145	Glycine
Q9H4G4	Golgi-associated plant pathogenesis-related protein 1	GLIPR2	DB03661	L-cysteic acid
P61978	Heterogeneous nuclear ribonucleoprotein K	HNRNPK	DB11638	Artenimol
P61978	Heterogeneous nuclear ribonucleoprotein K	HNRNPK	DB12695	Phenethyl Isothiocyanate
P12268	Inosine-5'-monophosphate dehydrogenase 2	IMPDH2	DB03948	6-Chloropurine Riboside, 5'-Monophosphate
P12268	Inosine-5'-monophosphate dehydrogenase 2	IMPDH2	DB00993	Azathioprine
P12268	Inosine-5'-monophosphate dehydrogenase 2	IMPDH2	DB04566	Inosinic Acid
P12268	Inosine-5'-monophosphate dehydrogenase 2	IMPDH2	DB01033	Mercaptopurine
P12268	Inosine-5'-monophosphate dehydrogenase 2	IMPDH2	DB00688	Mycophenolate mofetil
P12268	Inosine-5'-monophosphate dehydrogenase 2	IMPDH2	DB01024	Mycophenolic acid
P12268	Inosine-5'-monophosphate dehydrogenase 2	IMPDH2	DB00157	NADH
P12268	Inosine-5'-monophosphate dehydrogenase 2	IMPDH2	DB00811	Ribavirin
P12268	Inosine-5'-monophosphate dehydrogenase 2	IMPDH2	DB03070	Selenazole-4-carboxyamide-adenine dinucleotide
P12268	Inosine-5'-monophosphate dehydrogenase 2	IMPDH2	DB06103	VX-148
Q92945	Far upstream element-binding protein 2	KHSRP	DB11638	Artenimol
Q92945	Far upstream element-binding protein 2	KHSRP	DB02709	Resveratrol
P13674	Prolyl 4-hydroxylase subunit alpha-1	P4HA1	DB00126	Ascorbic acid
P13674	Prolyl 4-hydroxylase subunit alpha-1	P4HA1	DB01275	Hydralazine
P13674	Prolyl 4-hydroxylase subunit alpha-1	P4HA1	DB00172	Proline
P13674	Prolyl 4-hydroxylase subunit alpha-1	P4HA1	DB00139	Succinic acid
O43175	D-3-phosphoglycerate dehydrogenase	PHGDH	DB00157	NADH
P30153	Serine/threonine-protein phosphatase 2A 65 kDa regulatory subunit A alpha isoform	PPP2R1A	DB06905	(2S,3S,4E,6E,8S,9S)-3-amino-9-methoxy-2,6,8-trimethyl-10-phenyldeca-4,6-dienoic acid
P30153	Serine/threonine-protein phosphatase 2A 65 kDa regulatory subunit A alpha isoform	PPP2R1A	DB02506	2,6,8-Trimethyl-3-Amino-9-Benzyl-9-Methoxynonanoic Acid
P17612	cAMP-dependent protein kinase catalytic subunit alpha	PRKACA	DB07204	(1S)-1-(1H-INDOL-3-YLMETHYL)-2-(2-PYRIDIN-4-YL-[1,7]NAPHTYRIDIN-5-YLOXY)-EHYLAMINE
P17612	cAMP-dependent protein kinase catalytic subunit alpha	PRKACA	DB07107	(1S)-2-(1H-INDOL-3-YL)-1-[({5-[(E)-2-PYRIDIN-4-YLVINYL]PYRIDIN-3-YL}OXY)METHYL]ETHYLAMINE
P17612	cAMP-dependent protein kinase catalytic subunit alpha	PRKACA	DB07857	(2R)-2-(4-chlorophenyl)-2-[4-(1H-pyrazol-4-yl)phenyl]ethanamine
P17612	cAMP-dependent protein kinase catalytic subunit alpha	PRKACA	DB07860	(2R)-2-(4-CHLOROPHENYL)-2-PHENYLETHANAMINE
P17612	cAMP-dependent protein kinase catalytic subunit alpha	PRKACA	DB08073	(2S)-1-(1H-INDOL-3-YL)-3-{[5-(3-METHYL-1H-INDAZOL-5-YL)PYRIDIN-3-YL]OXY}PROPAN-2-AMINE
P17612	cAMP-dependent protein kinase catalytic subunit alpha	PRKACA	DB06959	(2S)-1-(3H-Indol-3-yl)-3-{[5-(6-isoquinolinyl)-3-pyridinyl]oxy}-2-propanamine
P17612	cAMP-dependent protein kinase catalytic subunit alpha	PRKACA	DB07124	(2S)-1-(6H-INDOL-3-YL)-3-{[5-(7H-PYRAZOLO[3,4-C]PYRIDIN-5-YL)PYRIDIN-3-YL]OXY}PROPAN-2-AMINE
P17612	cAMP-dependent protein kinase catalytic subunit alpha	PRKACA	DB06977	(2S)-1-{[5-(1H-Indazol-5-yl)-3-pyridinyl]oxy}-3-(7aH-indol-3-yl)-2-propanamine
P17612	cAMP-dependent protein kinase catalytic subunit alpha	PRKACA	DB07858	(2S)-2-(4-chlorophenyl)-2-[4-(1H-pyrazol-4-yl)phenyl]ethanamine
P17612	cAMP-dependent protein kinase catalytic subunit alpha	PRKACA	DB07583	(4R,2S)-5'-(4-(4-CHLOROBENZYLOXY)PYRROLIDIN-2-YLMETHANESULFONYL)ISOQUINOLINE
P17612	cAMP-dependent protein kinase catalytic subunit alpha	PRKACA	DB07855	(S)-1-PHENYL-1-[4-(9H-PURIN-6-YL)PHENYL]METHANAMINE
P17612	cAMP-dependent protein kinase catalytic subunit alpha	PRKACA	DB07876	(S)-2-METHYL-1-[(4-METHYL-5-ISOQUINOLINE)SULFONYL]-HOMOPIPERAZINE
P17612	cAMP-dependent protein kinase catalytic subunit alpha	PRKACA	DB08149	1-[4-(4-chlorobenzyl)-1-(7H-pyrrolo[2,3-d]pyrimidin-4-yl)piperidin-4-yl]methanamine
P17612	cAMP-dependent protein kinase catalytic subunit alpha	PRKACA	DB08148	1-[4-(4-chlorophenyl)-1-(7H-pyrrolo[2,3-d]pyrimidin-4-yl)piperidin-4-yl]methanamine
P17612	cAMP-dependent protein kinase catalytic subunit alpha	PRKACA	DB08070	2-[4-(3-METHYL-1H-PYRAZOL-4-YL)PHENYL]ETHANAMINE
P17612	cAMP-dependent protein kinase catalytic subunit alpha	PRKACA	DB03374	3,5-Diiodotyrosine
P17612	cAMP-dependent protein kinase catalytic subunit alpha	PRKACA	DB07458	3-(1H-indol-3-yl)-4-{1-[2-(1-methylpyrrolidin-2-yl)ethyl]-1H-indol-3-yl}-1H-pyrrole-2,5-dione
P17612	cAMP-dependent protein kinase catalytic subunit alpha	PRKACA	DB02155	3-[(3-sec-butyl-4-hydroxybenzoyl)amino]azepan-4-yl 4-(2-hydroxy-5-methoxybenzoyl)benzoate
P17612	cAMP-dependent protein kinase catalytic subunit alpha	PRKACA	DB08113	3-pyridin-4-yl-1H-indazole
P17612	cAMP-dependent protein kinase catalytic subunit alpha	PRKACA	DB08569	3-PYRIDIN-4-YL-2,4-DIHYDRO-INDENO[1,2-.C.] PYRAZOLE
P17612	cAMP-dependent protein kinase catalytic subunit alpha	PRKACA	DB08150	4-(4-chlorobenzyl)-1-(7H-pyrrolo[2,3-d]pyrimidin-4-yl)piperidin-4-aminium
P17612	cAMP-dependent protein kinase catalytic subunit alpha	PRKACA	DB07859	4-(4-CHLOROPHENYL)-4-[4-(1H-PYRAZOL-4-YL)PHENYL]PIPERIDINE
P17612	cAMP-dependent protein kinase catalytic subunit alpha	PRKACA	DB07996	5-(2-methylpiperazine-1-sulfonyl)isoquinoline
P17612	cAMP-dependent protein kinase catalytic subunit alpha	PRKACA	DB08114	5-benzyl-1,3-thiazol-2-amine
P17612	cAMP-dependent protein kinase catalytic subunit alpha	PRKACA	DB07856	6-{4-[4-(4-CHLOROPHENYL)PIPERIDIN-4-YL]PHENYL}-9H-PURINE
P17612	cAMP-dependent protein kinase catalytic subunit alpha	PRKACA	DB08568	A-674563
P17612	cAMP-dependent protein kinase catalytic subunit alpha	PRKACA	DB04098	Balanol
P17612	cAMP-dependent protein kinase catalytic subunit alpha	PRKACA	DB02611	Balanol Analog 1
P17612	cAMP-dependent protein kinase catalytic subunit alpha	PRKACA	DB01940	Balanol Analog 2
P17612	cAMP-dependent protein kinase catalytic subunit alpha	PRKACA	DB04522	Dexfosfoserine
P17612	cAMP-dependent protein kinase catalytic subunit alpha	PRKACA	DB08846	Ellagic acid
P17612	cAMP-dependent protein kinase catalytic subunit alpha	PRKACA	DB08162	Fasudil
P17612	cAMP-dependent protein kinase catalytic subunit alpha	PRKACA	DB12010	Fostamatinib
P17612	cAMP-dependent protein kinase catalytic subunit alpha	PRKACA	DB07995	H-89
P17612	cAMP-dependent protein kinase catalytic subunit alpha	PRKACA	DB04707	Hydroxyfasudil
P17612	cAMP-dependent protein kinase catalytic subunit alpha	PRKACA	DB07947	ISOQUINOLINE-5-SULFONIC ACID (2-(2-(4-CHLOROBENZYLOXY)ETHYLAMINO)ETHYL)AMIDE
P17612	cAMP-dependent protein kinase catalytic subunit alpha	PRKACA	DB08231	Myristic acid
P17612	cAMP-dependent protein kinase catalytic subunit alpha	PRKACA	DB07235	N-[(1S)-2-AMINO-1-(2,4-DICHLOROBENZYL)ETHYL]-5-[2-(METHYLAMINO)PYRIMIDIN-4-YL]THIOPHENE-2-CARBOXAMIDE
P17612	cAMP-dependent protein kinase catalytic subunit alpha	PRKACA	DB07997	N-[2-(METHYLAMINO)ETHYL]-5-ISOQUINOLINESULFONAMIDE
P17612	cAMP-dependent protein kinase catalytic subunit alpha	PRKACA	DB07854	N-METHYL-1-[4-(9H-PURIN-6-YL)PHENYL]METHANAMINE
P17612	cAMP-dependent protein kinase catalytic subunit alpha	PRKACA	DB01919	Pentanal
P17612	cAMP-dependent protein kinase catalytic subunit alpha	PRKACA	DB02482	Phosphonothreonine
P17612	cAMP-dependent protein kinase catalytic subunit alpha	PRKACA	DB04530	S,S-(2-Hydroxyethyl)Thiocysteine
P17612	cAMP-dependent protein kinase catalytic subunit alpha	PRKACA	DB08756	Y-27632
P26447	Protein S100-A4	S100A4	DB09130	Copper
P26447	Protein S100-A4	S100A4	DB00831	Trifluoperazine
O60701	UDP-glucose 6-dehydrogenase	UGDH	DB09130	Copper
O60701	UDP-glucose 6-dehydrogenase	UGDH	DB00157	NADH
P46939	Utrophin	UTRN	DB01593	Zinc
P46939	Utrophin	UTRN	DB14487	Zinc acetate
P46939	Utrophin	UTRN	DB14533	Zinc chloride
P46939	Utrophin	UTRN	DB14548	Zinc sulfate, unspecified form
P23381	Tryptophan--tRNA ligase, cytoplasmic	WARS	DB00150	Tryptophan
P23381	Tryptophan--tRNA ligase, cytoplasmic	WARS	DB04537	Tryptophanamide
P23381	Tryptophan--tRNA ligase, cytoplasmic	WARS	DB01831	Tryptophanyl-5'amp
